# Supplementary material for: Dual Target Ligands with 4-tert-Butylphenoxy Scaffold as Histamine H3 Receptor Antagonists and Monoamine Oxidase B Inhibitors
Source: Int J Mol Sci. 2020 May 12;21(10):3411. doi: 10.3390/ijms21103411 (PMC7279487; doi:10.3390/ijms21103411)
Supplement: Supplementary file 1 [file ijms-21-03411-s001.zip]

Archive with 3 entries (2 files):
- ijms-792322-Supplementary Materials/
- ijms-792322-Supplementary Materials/Supplementary Materials S1.pdf
- ijms-792322-Supplementary Materials/Supplementary Materials S2.pdf
